# Supplementary material for: Choclo virus (CHOV) recovered from deep metatranscriptomics of archived frozen tissues in natural history biorepositories
Source: PLoS Negl Trop Dis. 2024 Jan 12;18(1):e0011672. doi: 10.1371/journal.pntd.0011672 (PMC10810438; doi:10.1371/journal.pntd.0011672)
Supplement: S1 Table — (XLSX) [file pntd.0011672.s001.xlsx]

## Sheet: Sheet1
Table S1. Orthohantavirus sequences obtained from GenBank.
Strain	L segment	M segment	S segment
Andes virus (ANDV)	AF291704.5	AF291703.2	AF291702.1
Bayou virus (BAYV)	GQ244526.1	L36930.1	L36929.1
Black Creek Canal virus (BCCV)	L39951.1	L39950.1	L39949.1
Choclo virus (CHOV)	KT983773.1	DQ285047.1	DQ285046.1
El Moro Canyon virus (ELMCV)		U26828.1	U11427.1
Laguna Negra virus (LANV)		AF005728.1	AF005727.1
Limestone Canyon virus (LSCV)	OR148904.1	OR148903.1	OR148902.1
New York virus (NYV)		U36801.1	U09488.1
Sin Nombre virus (SNV)	L37901.1	L25783.1	L25784.1
Seoul virus (SEOV)	X56492.1	S47716.1	AY273791.1
Rio Mamore virus (RIOMV)	FJ809772.1	FJ608550.1	FJ532244.1
131232hk	OR365538.1	OR365537.1	OR365536.1
