# Supplementary material for: Choclo virus (CHOV) recovered from deep metatranscriptomics of archived frozen tissues in natural history biorepositories
Source: PLoS Negl Trop Dis. 2024 Jan 12;18(1):e0011672. doi: 10.1371/journal.pntd.0011672 (PMC10810438; doi:10.1371/journal.pntd.0011672)
Supplement: S2 Table — (XLSX) [file pntd.0011672.s002.xlsx]

## Sheet: Sheet1
Table S2. Partial S segment of 56 Panamanian Orthohantavirus sequences obtained from GenBank.
Accession	Voucher/Clinical ID	Host	State	Country
MT572461.1	MSB:Mamm:263725	Reithrodontomys creper	Chiriquí	Panama
MT572460.1	MSB:Mamm:130130	Reithrodontomys creper	Chiriquí	Panama
MT572466.1	MSB:Mamm:130160	Zygodontomys brevicauda	Los Santos	Panama
MT572465.1	MSB:Mamm:330055	Zygodontomys brevicauda	Darién	Panama
MT572464.1	MSB:Mamm:330044	Zygodontomys brevicauda	Darién	Panama
MT572443.1	MSB:Mamm:263230	Oligoryzomys costaricensis	Panamá	Panama
MT572444.1	MSB:Mamm:263231	Oligoryzomys costaricensis	Panamá	Panama
MT572445.1	MSB:Mamm:263243	Oligoryzomys costaricensis	Panamá	Panama
MT572432.1	PANNR831	Homo sapiens	Los Santos	Panama
MT572415.1	PANZS161	Homo sapiens	Coclé	Panama
MT572413.1	PANCC162	Homo sapiens	Coclé	Panama
MT572441.1	MSB:Mamm:264424	Oligoryzomys costaricensis	Coclé	Panama
MT572459.1	MSB:Mamm:330208	Oligoryzomys costaricensis	Coclé	Panama
MT572424.1	PANBG814	Homo sapiens	Coclé	Panama
MT572423.1	PANAG809	Homo sapiens	Coclé	Panama
MT572425.1	PANDM808	Homo sapiens	Coclé	Panama
MT572442.1	MSB:Mamm:298808	Oligoryzomys costaricensis	Veraguas	Panama
MT572416.1	PANCR280	Homo sapiens	Veraguas	Panama
MT572418.1	PANJM183	Homo sapiens	Veraguas	Panama
MT572458.1	MSB:Mamm:330207	Oligoryzomys costaricensis	Veraguas	Panama
MT572419.1	PANJR176	Homo sapiens	Veraguas	Panama
MT572448.1	MSB:Mamm:330197	Oligoryzomys costaricensis	Los Santos	Panama
MT572422.1	PANXS4341	Homo sapiens	Los Santos	Panama
KM597161.1	UK (ex Panama)	Homo sapiens	Non-resident	Panama
MT572434.1	MSB:Mamm:224167	Oligoryzomys costaricensis	Los Santos	Panama
MT572438.1	MSB:Mamm:224390	Oligoryzomys costaricensis	Los Santos	Panama
MT572439.1	MSB:Mamm:224723	Oligoryzomys costaricensis	Los Santos	Panama
MT572435.1	MSB:Mamm:224775	Oligoryzomys costaricensis	Los Santos	Panama
MT572436.1	MSB:Mamm:224776	Oligoryzomys costaricensis	Los Santos	Panama
MT572412.1	PANEDL116	Homo sapiens	Los Santos	Panama
MT572429.1	PANLM939	Homo sapiens	Los Santos	Panama
MT572414.1	PANCM054	Homo sapiens	Los Santos	Panama
MT572447.1	MSB:Mamm:330196	Oligoryzomys costaricensis	Los Santos	Panama
MT572421.1	PANOD465	Homo sapiens	Los Santos	Panama
MT572427.1	PANEC923	Homo sapiens	Los Santos	Panama
MT572446.1	MSB:Mamm:330195	Oligoryzomys costaricensis	Los Santos	Panama
MT572433.1	PANNV949	Homo sapiens	Los Santos	Panama
MT572450.1	MSB:Mamm:330199	Oligoryzomys costaricensis	Los Santos	Panama
MT572451.1	MSB:Mamm:330200	Oligoryzomys costaricensis	Los Santos	Panama
MT572453.1	MSB:Mamm:330202	Oligoryzomys costaricensis	Los Santos	Panama
MT572449.1	MSB:Mamm:330198	Oligoryzomys costaricensis	Los Santos	Panama
MT572467.1	MSB:Mamm:330759	Oligoryzomys costaricensis	Los Santos	Panama
DQ285046.1	MSB:Mamm:96073	Oligoryzomys costaricensis	Los Santos	Panama
KT983771.1	MSB:Mamm:96073	Oligoryzomys costaricensis	Los Santos	Panama
NC_038373.1	MSB:Mamm:96073	Oligoryzomys costaricensis	Los Santos	Panama
MT572430.1	PANMR944	Homo sapiens	Los Santos	Panama
MT572431.1	PANMV947	Homo sapiens	Los Santos	Panama
MT572452.1	MSB:Mamm:330201	Oligoryzomys costaricensis	Los Santos	Panama
MT572456.1	MSB:Mamm:330205	Oligoryzomys costaricensis	Los Santos	Panama
MT572454.1	MSB:Mamm:330203	Oligoryzomys costaricensis	Los Santos	Panama
MT572455.1	MSB:Mamm:330204	Oligoryzomys costaricensis	Los Santos	Panama
MT572426.1	PANMC804	Homo sapiens	Los Santos	Panama
MT572417.1	PANDC199	Homo sapiens	Los Santos	Panama
MT572457.1	MSB:Mamm:330206	Oligoryzomys costaricensis	Los Santos	Panama
MT572420.1	PANYB214	Homo sapiens	Coclé	Panama
OR365536.1	MSB:Mamm:131232	Oligoryzomys costaricensis	Los Santos	Panama
