# Supplementary material for: Choclo virus (CHOV) recovered from deep metatranscriptomics of archived frozen tissues in natural history biorepositories
Source: PLoS Negl Trop Dis. 2024 Jan 12;18(1):e0011672. doi: 10.1371/journal.pntd.0011672 (PMC10810438; doi:10.1371/journal.pntd.0011672)
Supplement: S3 Table — (XLSX) [file pntd.0011672.s003.xlsx]

## Sheet: Sheet1
Table S3. Nonsynonomous mutations against the CHOV reference.
Segment	Nucleotide Position	Amino Acid Change	Depth of Coverage	Mean Quality Score
M	A786G, T787A	D246G	8X	31.3
M	C789T, T790C	S247F	8X	31.3
M	A1579G	K510R	16X	31.5
M	T2084G	A658T	9X	32.2
M	G3448T	V1133G	7X	30.8
L	T1060C	L342S	4X	30.2
L	G1269A	V412I	12X	30.3
L	G2368A	N778S	14X	32.5
